# Supplementary material for: Association of the Estimated Pulse Wave Velocity with Cardio-Vascular Disease Outcomes among Men and Women Aged 40–69 Years in the Korean Population: An 18-Year Follow-Up Report on the Ansung–Ansan Cohort in the Korean Genome Environment Study
Source: J Pers Med. 2022 Sep 30;12(10):1611. doi: 10.3390/jpm12101611 (PMC9605152; doi:10.3390/jpm12101611)
Supplement: Supplementary file 1 [file jpm-12-01611-s001.zip]

Archive with 1 entries (1 files):
- jpm-1911746-supplementary.pdf
